# Supplementary material for: Knowledge of Medical Students and Medical Professionals Regarding Nutritional Deficiencies in Patients with Celiac Disease
Source: Nutrients. 2021 May 22;13(6):1771. doi: 10.3390/nu13061771 (PMC8224609; doi:10.3390/nu13061771)
Supplement: Supplementary file 1 [file nutrients-13-01771-s001.zip]

Archive with 1 entries (1 files):
- nutrients-1222234-supplementary.pdf
